# Supplementary material for: Grass Carp Reovirus Major Outer Capsid Protein VP4 Interacts with RNA Sensor RIG-I to Suppress Interferon Response
Source: Biomolecules. 2020 Apr 6;10(4):560. doi: 10.3390/biom10040560 (PMC7226501; doi:10.3390/biom10040560)
Supplement: Supplementary file 1 [file biomolecules-10-00560-s001.zip]

Archive with 12 entries (12 files):
- Figure S1.docx
- __MACOSX/._Figure S1.docx
- Table S1.docx
- __MACOSX/._Table S1.docx
- Table S2.docx
- __MACOSX/._Table S2.docx
- Table S3.docx
- __MACOSX/._Table S3.docx
- Table S4.docx
- __MACOSX/._Table S4.docx
- Table S5.docx
- __MACOSX/._Table S5.docx
